# Supplementary material for: Association Analysis on Recurrence of Bacterial Vaginosis Revealed Microbes and Clinical Variables Important for Treatment Outcome
Source: Front Cell Infect Microbiol. 2019 Jun 11;9:189. doi: 10.3389/fcimb.2019.00189 (PMC6579829; doi:10.3389/fcimb.2019.00189)
Supplement: Supplementary Table 3 — The sequencing results of Gardneralla of the discovery and validation cohorts. [file Table_3.XLSX]

## Sheet: Gardneralla.stat
Supplementary Table 3. The sequencing results of Gardneralla of the discovery and validation cohorts.
	Minimum	1st Quartile	Median	Mean	3rd Quartile	Maximum	SD	Sequencing method
Discovery cohort (n=67)	0	0	0	0.00326244	0.000246245	0.480916	0.0343835	V1-V3 + 454
Discovery-D0	0	0	0	0.00055497	0.000246245	0.0103423	0.00152902	V1-V3 + 454
Discovery-D7	0	0	0	0.0078247	0	0.480916	0.0587223	V1-V3 + 454
Discovery-D30	0	0	0	0.00140764	0	0.0817533	0.00998944	V1-V3 + 454
Validation cohort (n=30)	0	0.000213982	0.0032183	0.109053	0.0677725	0.996268	0.25497	V3-V4 + Illumina
